# Supplementary material for: K18-hACE2 mice develop respiratory disease resembling severe COVID-19
Source: PLoS Pathog. 2021 Jan 19;17(1):e1009195. doi: 10.1371/journal.ppat.1009195 (PMC7875348; doi:10.1371/journal.ppat.1009195)
Supplement: S1 Table — (XLSX) [file ppat.1009195.s005.xlsx]

## Sheet: reduced data
Tissue and Analysis	3 DPI								7 DPI
	low dose				high dose				low dose							high dose
Lung
Bronchioles
inflammation	nsf	nsf	nsf	nsf	nsf	nsf	nsf	nsf	nsf	necrosis	nsf	minimal	nsf	nsf	nsf	minimal	neutrophilic w/ bact.	mild	mild	minimal	mild	minimal	mild
Alveoli
thickened interstitium	minimal	minimal	minimal	minimal	minimal	minimal	minimal	minimal	minimal	mild	mild	mild	mild	mild	minimal	mild	mild	mild	mild	minimal	minimal	minimal	mild
inflammation lymphocytic and histiocytic	minimal	minimal	minimal	minimal	minimal	mild	minimal	minimal	mild	moderate	mild	mild	mild	moderate	minimal	moderate	moderate	moderate, neutrophilic	mild	moderate	mild	moderate	moderate
foci of interstitial pneumonia	nsf	nsf	nsf	rare	nsf	nsf	nsf	nsf	yes	yes	yes	yes	yes	yes	yes	yes	yes	yes	yes	yes	yes	yes	yes
Vessels perivascular inflammation	minimal	minimal	minimal	minimal	mild	moderate	mild	mild	minimal	minimal w/lymphocytolysis, edema	minimal w/edema	mild	mild	mild	minimal	minimal	minimal	minimal w/lymphocytolysis	minimal	minimal	minimal	mild	mild
IHC for SARS-CoV-2	moderate	moderate	moderate	moderate	moderate	moderate	moderate	moderate	minimal	minimal	minimal	minimal	moderate	moderate	moderate	moderate	moderate	moderate	moderate	moderate	moderate	moderate	moderate
Nasal turbinates	tnp	minimal neutrophilic inflammation	nsf	nsf	tnp	nsf	tnp	nsf	hemorrhage mucous, mild neutrophiilic inflammation	nsf	nsf	tnp	tnp	nsf	tnp	nsf	qns	tnp	nsf	mild edema	nsf	tnp	nsf
Brain perivascular cuffing	nsf	nsf	nsf	minimal	minimal	nsf	nsf	nsf	moderate	minimal	minimal	nsf	nsf	nsf	nsf	minimal	minimal	moderate	minimal	nsf	moderate w/microthrombi	minimal	moderate w/microthrombi
IHC for SARS-CoV-2	neg	neg	neg	pos	neg	neg	neg	neg	pos	neg	pos	neg	neg	neg	neg	pos	pos	pos	neg	neg	pos	neg	pos
Spleen White Pulp				mild depletion, moderate lymphocytolysis												mild depletion, moderate lymphocytolysis	NA	NA	NA	NA	mild depletion, moderate lymphocytolysis	mild hyperlasia	minimal hyperlasia
nsf=no significant findings
tnp=tissue not present
qns=quantity not sufficient
